# Supplementary material for: Statewide Intensification of Harmful Algal Blooms Across California Lakes and Reservoirs
Source: Geohealth. 2026 Apr 3;10(4):e2025GH001627. doi: 10.1029/2025GH001627 (PMC13052314; doi:10.1029/2025GH001627)
Supplement: Supplementary file 2 — Table S3 [file GH2-10-e2025GH001627-s002.csv]

	GNIS_NAME	TotalHighBloomDays	TotalObservations	BloomFreq	Region
1	Big Bear Lake	606	2826	21.4437367303609	Southern
2	Big Lagoon	4	1731	0.23108030040439	Northern
3	Black Butte Lake	30	2825	1.06194690265487	Northern
4	Bouquet Reservoir	10	2319	0.43122035360069	Southern
5	Bowman Lake	0	2053	0	Northern
6	Bucks Lake	16	2235	0.715883668903803	Northern
7	Butt Valley Reservoir	2	2335	0.0856531049250535	Northern
8	Calaveras Reservoir	346	2497	13.8566279535443	Central
9	Camanche Reservoir	11	2668	0.412293853073463	Northern
10	Camp Far West Reservoir	0	2325	0	Northern
11	Castaic Lake	24	2567	0.934943513829373	Southern
12	Cherry Lake	0	2529	0	Central
13	Clear Lake	476	3177	14.9826880705068	Northern
14	Clear Lake Reservoir	30	2917	1.02845389098389	Northern
15	Courtright Reservoir	1	2060	0.0485436893203883	Central
16	Diamond Valley Lake	305	2540	12.007874015748	Southern
17	Dodge Reservoir	157	1624	9.66748768472906	Northern
18	Don Pedro Reservoir	4	2803	0.142704245451302	Central
19	Eagle Lake	38	2990	1.27090301003344	Northern
20	Folsom Lake	27	2802	0.963597430406852	Northern
21	French Meadows Reservoir	1	2389	0.0418585182084554	Northern
22	Frenchman Lake	89	2249	3.95731436193864	Northern
23	Goose Lake	24	2396	1.0016694490818	Northern
24	Grant Lake	21	2358	0.89058524173028	Central
25	Hetch Hetchy Reservoir	0	2478	0	Central
26	Indian Tom Lake	9	2258	0.398582816651904	Northern
27	Indian Valley Reservoir	94	2848	3.30056179775281	Northern
28	Isabella Lake	314	2926	10.7313738892686	Central
29	Jackson Meadows Reservoir	0	83	0	Northern
30	Lake Almanor	10	2898	0.345065562456867	Northern
31	Lake Berryessa	2	149	1.34228187919463	Northern
32	Lake Crowley	677	2677	25.2895031751961	Central
33	Lake Davis	139	2379	5.84279108869273	Northern
34	Lake Earl	0	108	0	Northern
35	Lake Eleanor	0	2358	0	Central
36	Lake Elsinore	2484	2829	87.8048780487805	Southern
37	Lake Hennessey	101	2305	4.38177874186551	Northern
38	Lake Henshaw	14	117	11.965811965812	Southern
39	Lake Mathews	0	2545	0	Southern
40	Lake Nacimiento	2	2736	0.0730994152046784	Central
41	Lake Oroville	14	2772	0.505050505050505	Northern
42	Lake Pillsbury	288	2756	10.4499274310595	Northern
43	Lake San Antonio	345	2745	12.568306010929	Central
44	Lake Shastina	3	112	2.67857142857143	Northern
45	Lake Success	9	2242	0.4014272970562	Central
46	Lake Thomas A Edison	0	2214	0	Central
47	Little Grass Valley Reservoir	2	2205	0.090702947845805	Northern
48	Loon Lake	0	79	0	Northern
49	Lower Roberts Reservoir	12	2518	0.476568705321684	Northern
50	Medicine Lake	0	68	0	Northern
51	Merle Collins Reservoir	1	2318	0.0431406384814495	Northern
52	Millerton Lake	72	2582	2.78853601859024	Central
53	Moon Lake	18	2409	0.74719800747198	Northern
54	Mountain Meadows Reservoir	35	2607	1.34253931722286	Northern
55	New Bullards Bar Reservoir	1	117	0.854700854700855	Northern
56	Pardee Reservoir	1	2290	0.0436681222707424	Northern
57	Perris Reservoir	90	2614	3.44299923488906	Southern
58	Pine Flat Lake	98	2609	3.75622844001533	Central
59	Pyramid Lake	315	2670	11.7977528089888	Southern
60	Renner Lake	10	112	8.92857142857143	Northern
61	Russian River Reservoir	11	2624	0.419207317073171	Northern
62	San Luis Reservoir	434	2947	14.7268408551069	Central
63	Scotts Flat Reservoir	7	2206	0.317316409791478	Northern
64	Shasta Lake	3	2776	0.10806916426513	Northern
65	Shaver Lake	0	2570	0	Central
66	Silva Flat Reservoir	41	1359	3.01692420897719	Northern
67	Skinner Reservoir	0	116	0	Southern
68	Sweetwater Reservoir	409	2255	18.1374722838137	Southern
69	Tinemaha Reservoir	62	2866	2.16329378925331	Central
70	Trinity Lake	2	2728	0.0733137829912024	Northern
71	Tule Lake	264	2279	11.5840280824923	Northern
72	Turlock Lake	0	133	0	Central
73	Union Valley Reservoir	0	2518	0	Northern
74	West Valley Reservoir	176	2491	7.06543556804496	Northern
75	Whiskeytown Lake	6	2519	0.238189757840413	Northern
76	Woodward Reservoir	0	2559	0	Central
	All satellite resolvable lakes (n = 76) in California used in our study with the total days of WHO99 GV alerts (both moderate and high-risk), total days of SRS data and the bloom frequency of WHO99 GV alerts as estimated from 2002 – 2011 and 2016-2023. This data is uploaded separately.
